# Supplementary material for: A prospective study on linking diarrheagenic E. coli with stunted childhood growth in relation to gut microbiome
Source: Sci Rep. 2023 Apr 26;13:6802. doi: 10.1038/s41598-023-32491-x (PMC10133260; doi:10.1038/s41598-023-32491-x)
Supplement: Supplementary file 2 — Supplementary Information 2. [file 41598_2023_32491_MOESM2_ESM.xlsx]

## Sheet: 64 Children Samples
Part_Id	Location	Status	Gender	Age_months	Height_cm	Weight_kg	Z_score	Pathotypes	Phylogroup
M37	Thar	Stunted	F	7	65	2.5	-4	NT	CLADE 1
M49	Lahore	Stunted	M	12	69	4	-4	EIEC	B2
M42	Lahore	Stunted	M	5	53.5	3.27	-3	NT	NT
M56	Lahore	Stunted	M	6	52	2.9	-3	NT	CLADE 1
M51	Lahore	Stunted	M	3	56	3.4	-4	NT	B2
M47	Lahore	Stunted	M	10	75	4.1	-4	NT	F
M54	Lahore	Stunted	F	18	78	6	-4	EAEC	A
M50	Lahore	Normal	M	8	50	3.5	Normal	ETEC	B2
M36	Thar	Stunted	M	13	75	8	-2	EAEC	B2
M57	Lahore	Normal	M	59	99	17	Normal	NT	C
M40	Lahore	Stunted	F	9	63.5	5.5	-3	tEPEC	E
M60	Lahore	Stunted	M	10	62	4	-4	EAEC	E
M59	Lahore	Stunted	M	10	75	3.09	-4	NT	F
M71	Lahore	Stunted	F	13	69	6.1	-3	aEPEC	NT
M41	Lahore	Stunted	F	14	68.4	6.35	-3	NT	A
M48	Lahore	Stunted	F	12	88	5	-4	EIEC	B2
M25	Swat	Stunted	M	24	83	9.5	-4	aEPEC	B2
M13	Swat	Stunted	F	36	83	9	-2	ETEC	B2
M18	Swat	Stunted	M	48	70	7.8	-2	tEPEC	B2
M33	Thar	Stunted	F	8	56	4.2	-2	aEPEC	A
M62	Islamabad	Normal	F	6	63	7	Normal	NT	A
M19	Swat	Stunted	F	24	66	5.8	-4	NT	B2
M52	Lahore	Stunted	M	24	70	6.6	-3	EHEC	B2
M72	Lahore	Stunted	M	15	63	5.8	-2	NT	ND
M55	Lahore	Stunted	M	5	58	4.5	-3	NT	E
M34	Thar	Stunted	F	9	61	5.5	-2	NT	CLADE 1
M61	Islamabad	Stunted	M	60	89	15	-4	NT	C
M76	Lahore	Stunted	M	12	63	4.4	-4	NT	B2
M45	Lahore	Stunted	F	6	54	3.3	-3	NT	F
M35	Thar	Stunted	F	8	59	4.5	-3	NT	A
M39	Lahore	Stunted	F	18	75	5.17	-4	aEPEC	F
M44	Lahore	Stunted	M	4	57	3.8	-4	NT	NT
M53	Lahore	Stunted	F	7	62	4.7	-3	NT	E
M64	Islamabad	Stunted	F	6	61	4.2	-4	NT	NT
M73	Lahore	Stunted	M	17	78	7.45	-3	NT	ND
M74	Lahore	Stunted	F	11	66	6.1	-3	NT	ND
M58	Lahore	Stunted	M	24	66	5.8	-4	EHEC	E
M75	Lahore	Stunted	M	48	82	7.3	-4	NT	ND
M63	Islamabad	Stunted	M	10	61	3.2	-4	NT	C
M32	Swat	Stunted	F	12	56	3.5	-4	aEPEC	A
M31	Swat	Stunted	M	24	65	5	-4	nt	NT
M30	Swat	Stunted	M	7	63	4.8	-4	nt	NT
M26	Swat	Stunted	M	12	63	6.4	-3	nt	B2
M24	Swat	Stunted	F	12	64	4.6	-4	nt	F
M23	Swat	Stunted	F	48	87	8.5	-4	nt	A
M22	Swat	Stunted	F	7	62	3	-4	nt	CLADE 1
M21	Swat	Stunted	F	24	74	7.4	-3	aEPEC	F
M20	Swat	Stunted	F	36	68	5.4	-4	nt	NT
M17	Swat	Stunted	M	12	63	4	-4	EAEC	F
M16	Swat	Stunted	M	18	65	4	-4	nt	NT
M15	Swat	Stunted	M	12	53	3.7	-4	nt	CLADE 1
M14	Swat	Stunted	F	12	66	4.5	-4	nt	CLADE 1
M12	Swat	Stunted	M	12	63	4.4	-4	NT	B2
M11	Swat	Stunted	M	48	82	7.3	-4	aEPEC	B2
M27	Swat	Stunted	M	19	74	7.4	-3	NT	NT
M28	Swat	Stunted	F	14	72	7.5	-2	NT	NT
M29	Swat	Stunted	F	24	80	9.4	-2	NT	NT
M77	Swat	Stunted	M	18	75	8.5	-2	aEPEC	CLADE 1
M69	Swat	Stunted	F	13	61	5.1	-3	aEPEC	A
M68	Lahore	Stunted	M	10	78	12	normal	EAEC	D
M02	Lahore	Stunted	M	20	77	8	-3	EIEC	B2
M66	Lahore	Stunted	F	23	72	7	-3	tEPEC	CLADE 1
M38	Lahore	Stunted	F	14	71	7.6	-2	aEPEC	B2
M65	Lahore	Stunted	M	12	62	6.5	-3	NT	NT

## Sheet: 39 Microbiome Samples
Sample-Id	Kit_Id	Part_Id	Location	Status	Status_stunted	Status_normal	Gender	Status_gender_M	Status_gender_F	Age_months	Height_cm	Weight_kg	Z_score	Pathotypes	Phylogroup	Status_pathotype_NT	Status_pathotype_EIEC	Status_pathotype_EAEC	Status_pathotype_ETEC	Status_pathotype_tEPEC	Status_pathotype_aEPEC	Status_pathotype_EHEC	Ar_conc_mg_L	Family_type	Status_family_type_joint	Status_family_type_nuclear	Breastfed_at_birth	Status_breastfed_at_birth_yes	Status_breastfed_at_birth_no	Breastfed_duration_months	Breastfed_form	Status_breastfed_form_both	Status_breastfed_form_formula	Status_breastfed_form_breast_milk	Antibiotic	Status_antibiotic_donotknow	Status_antibiotic_yes	Status_antibiotic_no	Vaccinated	Status_vaccinated_donotknow	Status_vaccinated_yes	Status_vaccinated_no	Homecooked_readymade	Foodallergy	Pets	AnimalContact	Poop	Abdominal_pain_same_day	Status_abdominal_pain_same_day_occasionally
501131790	501131790	M37	Thar	Stunted	1	0	F	0	1	7	65	2.5	-4	NT	CLADE 1	1	0	0	0	0	0	0	0	Joint	1	0	Yes	1	0	5	Both	1	0	0	DoNotKnow	1	0	0	DoNotKnow	1	0	0	Home_cooked	DoNotKnow	Cat,Dog,Sheep	No	DoNotRemember	Occasionally	1
111578987	111578987	M49	Lahore	Stunted	1	0	M	1	0	12	69	4	-4	EIEC	B2	0	1	0	0	0	0	0	-0.318	Joint	1	0	Yes	1	0	6	Both	1	0	0	No	0	0	1	Yes	0	1	0	Home_cooked	No	No	No	Sausage_with_cracks	Mild_pain	0
521131331	521131331	M42	Lahore	Stunted	1	0	M	1	0	5	53.5	3.27	-3	NT	NT	1	0	0	0	0	0	0	2.982	Nuclear	0	1	Yes	1	0	0.1333	Formula	0	1	0	Yes	0	1	0	Yes	0	1	0	Home_cooked	No	No	No	Separatehardlumps	Severe_pain	0
651579143	651579143	M56	Lahore	Stunted	1	0	M	1	0	6	52	2.9	-3	NT	CLADE 1	1	0	0	0	0	0	0	-0.978	Joint	1	0	Yes	1	0	4	Both	1	0	0	Yes	0	1	0	No	0	0	1	Home_cooked	No	No	No	Softblobs	Mild_pain	0
121579023	121579023	M51	Lahore	Stunted	1	0	M	1	0	3	56	3.4	-4	NT	B2	1	0	0	0	0	0	0	-0.39	Nuclear	0	1	No	0	1		Formula	0	1	0	No	0	0	1	No	0	0	1	Home_cooked	No	No	No	Separatehardlumps	Mild_pain	0
301579116	301579116	M47	Lahore	Stunted	1	0	M	1	0	10	75	4.1	-4	NT	F	1	0	0	0	0	0	0	0.133	Nuclear	0	1	Yes	1	0	continue	Breast_milk	0	0	1	No	0	0	1	Yes	0	1	0	Home_cooked	No	No	No	Sausagewithcracks	Mild_pain	0
601131127	601131127	M54	Lahore	Stunted	1	0	F	0	1	18	78	6	-4	EAEC	A	0	0	1	0	0	0	0	0.299	Joint	1	0	Yes	1	0	6	Both	1	0	0	No	0	0	1	Yes	0	1	0	Home_cooked	No	No	No	Separatehardlumps	Mild_pain	0
681579248	681579248	M50	Lahore	Normal	0	1	M	1	0	8	50	3.5	Normal	ETEC	B2	0	0	0	1	0	0	0	0	Nuclear	0	1	Yes	1	0	6	Both	1	0	0	No	0	0	1	Yes	0	1	0	Home_cooked	No	No	No	Smoothsnake	Mild_pain	0
521131625	521131625	M36	Thar	Stunted	1	0	M	1	0	13	75	8	-2	EAEC	B2	0	0	1	0	0	0	0	0	Nuclear	0	1	Yes	1	0	10	Both	1	0	0	Yes	0	1	0	DoNotKnow	1	0	0	Home_cooked	No	Cat,Dog,Sheep	Occasionaly	Watery	Occasionally	1
151578954	151578954	M57	Lahore	Normal	0	1	M	1	0	59	99	17	Normal	NT	C	1	0	0	0	0	0	0	-0.693	Joint	1	0	Yes	1	0	18	Both	1	0	0	No	0	0	1	No	0	0	1	Both	DoNotKnow	No	No	Smoothsnake	No_pain	0
551131451	551131451	M40	Lahore	Stunted	1	0	F	0	1	9	63.5	5.5	-3	tEPEC	E	0	0	0	0	1	0	0	0.823	Nuclear	0	1	Yes	1	0	4	Both	1	0	0	No	0	0	1	Yes	0	1	0	Home_cooked	No	No	No	Fluffypieces	No	0
181579080	181579080	M60	Lahore	Stunted	1	0	M	1	0	10	62	4	-4	EAEC	E	0	0	1	0	0	0	0	-1.471	Nuclear	0	1	Yes	1	0	6	Breast_milk	0	0	1	No	0	0	1	Yes	0	1	0	Home_cooked	No	No	No	Sausagewithcracks	Mild_pain	0
651579509	651579509	M59	Lahore	Stunted	1	0	M	1	0	10	75	3.09	-4	NT	F	1	0	0	0	0	0	0	-2.651	Nuclear	0	1	Yes	1	0	6	Breast_milk	0	0	1	No	0	0	1	Yes	0	1	0	Home_cooked	No	No	No	Watery	Mild_pain	0
471131832	471131832	M71	Lahore	Stunted	1	0	F	0	1	13	69	6.1	-3	aEPEC	NT	0	0	0	0	0	1	0	0	Nuclear	0	1	Yes	1	0	3	Both	1	0	0	No	0	0	1	No	0	0	1	Home_cooked	No	No	No	Fluffypieces	No	0
381131358	381131358	M41	Lahore	Stunted	1	0	F	0	1	14	68.4	6.35	-3	NT	A	1	0	0	0	0	0	0	2.415	Joint	1	0	Yes	1	0	12	Breast_milk	0	0	1	Yes	0	1	0	Yes	0	1	0	Home_cooked	No	Pigeon	All_time	Separatehardlumps	Moderate_pain	0
111579050	111579050	M48	Lahore	Stunted	1	0	F	0	1	12	88	5	-4	EIEC	B2	0	1	0	0	0	0	0	-0.012	Joint	1	0	No	0	1	continue	Formula	0	1	0	No	0	0	1	Yes	0	1	0	Home_cooked	No	No	No	Smoothsnake	Mild_pain	0
191578909	191578909	M25	Swat	Stunted	1	0	M	1	0	24	83	9.5	-4	aEPEC	B2	0	0	0	0	0	1	0	0	Nuclear	0	1	Yes	1	0	1	Both	1	0	0	No	0	0	1	Yes	0	1	0	Home_cooked	No	No	No	Nill	Mild_pain	0
281579062	281579062	M13	Swat	Stunted	1	0	F	0	1	36	83	9	-2	ETEC	B2	0	0	0	1	0	0	0	0	Nuclear	0	1	Yes	1	0	5	Both	1	0	0	No	0	0	1	Yes	0	1	0	Home_cooked	No	No	No	Nill	Severe_pain	0
191578999	191578999	M18	Swat	Stunted	1	0	M	1	0	48	70	7.8	-2	tEPEC	B2	0	0	0	0	1	0	0	0	Joint	1	0	Yes	1	0	8	Both	1	0	0	No	0	0	1	Yes	0	1	0	Home_cooked	No	Cow,Chicken	Yes	Nill	Mild_pain	0
521131478	521131478	M33	Thar	Stunted	1	0	F	0	1	8	56	4.2	-2	aEPEC	A	0	0	0	0	0	1	0	0	Joint	1	0	Yes	1	0	continue	Breast_milk	0	0	1	DoNotKnow	1	0	0	DoNotKnow	1	0	0	Home_cooked	No	Cat,Dog,Camel	No	DoNotRemember	No	0
531131130	531131130	M62	Islamabad	Normal	0	1	F	0	1	6	63	7	Normal	NT	A	1	0	0	0	0	0	0	0	Joint	1	0	Yes	1	0	6	Both	1	0	0	No	0	0	1	Yes	0	1	0	Home_cooked	No	No	No	Smoothsnake	No	0
671579236	671579236	M19	Swat	Stunted	1	0	F	0	1	24	66	5.8	-4	NT	B2	1	0	0	0	0	0	0	0	Joint	1	0	Yes	1	0	6	Both	1	0	0	No	0	0	1	Yes	0	1	0	Home_cooked	No	Cow	No	Nill	Occasionally	1
211578927	211578927	M52	Lahore	Stunted	1	0	M	1	0	24	70	6.6	-3	EHEC	B2	0	0	0	0	0	0	1	-3.968	Joint	1	0	Yes	1	0	6	Formula	0	1	0	No	0	0	1	Yes	0	1	0	Home_cooked	No	No	No	DoNotRemember	Mild_pain	0
271579041	271579041	M72	Lahore	Stunted	1	0	M	1	0	15	63	5.8	-2	NT	ND	1	0	0	0	0	0	0	0	Nuclear	0	1	Yes	1	0	5	Both	1	0	0	No	0	0	1	Yes	0	1	0	Home_cooked	No	Yes	No	Smoothsnake	Occasionally	1
601131337	601131337	M55	Lahore	Stunted	1	0	M	1	0	5	58	4.5	-3	NT	E	1	0	0	0	0	0	0	0.535	Nuclear	0	1	Yes	1	0	Continue	Breast_milk	0	0	1	Yes	0	1	0	Yes	0	1	0	Home_cooked	No	No	Sometimes	Softblobs	Mild_pain	0
321131349	321131349	M34	Thar	Stunted	1	0	F	0	1	9	61	5.5	-2	NT	CLADE 1	1	0	0	0	0	0	0	0	Nuclear	0	1	Yes	1	0	continue	Breast_milk	0	0	1	DoNotKnow	1	0	0	DoNotKnow	1	0	0	Home_cooked	No	Cat,Dog,Sheep	No	DoNotRemember	No	0
351488256	351488256	M61	Islamabad	Stunted	1	0	M	1	0	60	89	15	-4	NT	C	1	0	0	0	0	0	0	-0.998	Nuclear	0	1	yes	1	0	6	Breast_milk	0	0	1	DoNotKnow	1	0	0	Yes	0	1	0	DoNotRemember	No	Dog	Sometimes	Fluffypieces	No	0
331131223	331131223	M76	Lahore	Stunted	1	0	M	1	0	12	63	4.4	-4	NT	B2	1	0	0	0	0	0	0	0	Nuclear	0	1	Yes	1	0	7	Both	1	0	0	No	0	0	1	Yes	0	1	0	Home_cooked	No	Yes	No	DoNotRemember	Mild_pain	0
281578831	281578831	M45	Lahore	Stunted	1	0	F	0	1	6	54	3.3	-3	NT	F	1	0	0	0	0	0	0	0.217	Joint	1	0	Yes	1	0	continue	Both	1	0	0	Yes	0	1	0	No	0	0	1	Home_cooked	No	No	No	Softblobs	Severe_pain	0
461131403	461131403	M35	Thar	Stunted	1	0	F	0	1	8	59	4.5	-3	NT	A	1	0	0	0	0	0	0	2.718	Nuclear	0	1	Yes	1	0	continue	Breast_milk	0	0	1	Yes	0	1	0	Yes	0	1	0	Home_cooked	DoNotKnow	Cat,Dog,Sheep,Camel	No	NA	Occasionally	1
521131727	521131727	M39	Lahore	Stunted	1	0	F	0	1	18	75	5.17	-4	aEPEC	F	0	0	0	0	0	1	0	2.483	Joint	1	0	Yes	1	0	12	Breast_milk	0	0	1	No	0	0	1	Yes	0	1	0	Home_cooked	No	Cat	Sometimes	Softblobs	No	0
541131679	541131679	M44	Lahore	Stunted	1	0	M	1	0	4	57	3.8	-4	NT	NT	1	0	0	0	0	0	0	1.74	Nuclear	0	1	Yes	1	0	2	Both	1	0	0	Yes	0	1	0	Yes	0	1	0	Home_cooked	No	Cat	No	Softblobs	Severe_pain	0
331131181	331131181	M53	Lahore	Stunted	1	0	F	0	1	7	62	4.7	-3	NT	E	1	0	0	0	0	0	0	0.59	Nuclear	0	1	No	0	1		Formula	0	1	0	Yes	0	1	0	Yes	0	1	0	Both	No	No	No	Separatehardlumps	No_pain	0
221578993	221578993	M64	Islamabad	Stunted	1	0	F	0	1	6	61	4.2	-4	NT	NT	1	0	0	0	0	0	0	0	Joint	1	0	Yes	1	0	9	Both	1	0	0	Yes	0	1	0	No	0	0	1	Home_cooked	No	Dog	Sometimes	Fluffypieces	Occasionally	1
121578897	121578897	M73	Lahore	Stunted	1	0	M	1	0	17	78	7.45	-3	NT	ND	1	0	0	0	0	0	0	0	Nuclear	0	1	Yes	1	0	6	Both	1	0	0	No	0	0	1	Yes	0	1	0	Home_cooked	No	Yes	Sometimes	Fluffypieces	Mild_pain	0
681579350	681579350	M74	Lahore	Stunted	1	0	F	0	1	11	66	6.1	-3	NT	ND	1	0	0	0	0	0	0	0	Joint	1	0	Yes	1	0	7	Both	1	0	0	No	0	0	1	Yes	0	1	0	Home_cooked	No	Yes	Sometimes	DoNotRemember	Occasionally	1
171578912	171578912	M58	Lahore	Stunted	1	0	M	1	0	24	66	5.8	-4	EHEC	E	0	0	0	0	0	0	1	0	Nuclear	0	0		0	0			0	0	0		0	0	0		0	0	0							0
611579443	611579443	M75	Lahore	Stunted	1	0	M	1	0	48	82	7.3	-4	NT	ND	1	0	0	0	0	0	0	0	Joint	1	0	Yes	1	0	9	Both	1	0	0	No	0	0	1	Yes	0	1	0	Home_cooked	No	Yes	Sometimes	Softblobs	Occasionally	1
671579365	671579365	M63	Islamabad	Stunted	1	0	M	1	0	10	61	3.2	-4	NT	C	1	0	0	0	0	0	0	0	Joint	1	0	Yes	1	0	6	Both	1	0	0	Yes	0	1	0	Yes	0	1	0	Home_cooked	No	No	No	Smoothsnake	Occasionally	1
[truncated: 34 more columns]
